# Supplementary material for: Enhanced Tunability of Dual-Band Chiral Metasurface in the Mid-Infrared Range via Slotted Nanocircuit Design
Source: Nanomaterials (Basel). 2024 Jun 5;14(11):979. doi: 10.3390/nano14110979 (PMC11173487; doi:10.3390/nano14110979)
Supplement: Supplementary file 1 [file nanomaterials-14-00979-s001.zip]

Archive with 1 entries (1 files):
- nanomaterials-3016400-supplementary.pdf
